# Supplementary material for: Efficacy and Safety of a Tetravalent Dengue Vaccine (TAK-003) in Children With Prior Japanese Encephalitis or Yellow Fever Vaccination
Source: J Infect Dis. 2024 Apr 29;230(6):e1214–25. doi: 10.1093/infdis/jiae222 (PMC11646590; doi:10.1093/infdis/jiae222)
Supplement: jiae222_Supplementary_Data [file jiae222_supplementary_data.zip]

Archive with 2 entries (2 files):
- Tricou_SupplementaryMaterials_FigureS1.pdf
- Tricou_SupplementaryMaterials_FigureS2.pdf
